# Supplementary material for: Diagnostic Performance of Photon-Counting CT Angiography in Vascular Stenosis Assessment: A Systematic Review and Meta-Analysis
Source: Diagnostics (Basel). 2026 Mar 16;16(6):881. doi: 10.3390/diagnostics16060881 (PMC13024787; doi:10.3390/diagnostics16060881)
Supplement: Supplementary file 1 [file diagnostics-16-00881-s001.zip]

Archive with 2 entries (2 files):
- diagnostics-4187792-prisma resubitted.pdf
- diagnostics-4187792-supplementary resubmitted.pdf
